# Supplementary material for: Effect of NaCl-stressed Bacillus thuringiensis (Bt) cotton on the feeding behaviors and nutritional parameters of Helicoverpa armigera
Source: PLoS One. 2018 Sep 14;13(9):e0198570. doi: 10.1371/journal.pone.0198570 (PMC6138370; doi:10.1371/journal.pone.0198570)
Supplement: S1 Data — (XLS) [file pone.0198570.s001.xls]

## Sheet: Sheet1
NaCl-Stressed	Content of exogenous protein
0	669.375
75	514.375
150	274.375
	Food consumption
NaCl-Stressed	GK19	Simian 3
0	0.44865	1.03026
75	0.50604	0.95183
150	0.45382	0.76374
	Amount of feces
NaCl-Stressed	GK19	Simian 3
0	0.15593	0.60826
75	0.21906	0.54968
150	0.20961	0.46798
	MRGR
NaCl-Stressed	GK19	Simian 3
0	0.09414	0.16383
75	0.08613	0.16002
150	0.07623	0.13552
	RGR
NaCl-Stressed	GK19	Simian 3
0	0.17539	0.26479
75	0.16334	0.2602
150	0.14791	0.23202
	RCR
NaCl-Stressed	GK19	Simian 3
0	0.67187	1.14728
75	0.85157	1.14266
150	0.78158	1.00379
	AD
NaCl-Stressed	GK19	Simian 3
0	65.2376	41.0403
75	56.8242	42.4047
150	53.84	39.0609
	ECI
NaCl-Stressed	GK19	Simian 3
0	26.0441	23.0924
75	19.164	22.7639
150	19.009	23.2639
	ECD
NaCl-Stressed	GK19	Simian 3
0	39.9177	56.2893
75	33.8225	54.1321
150	35.2317	59.5849
	RMR
NaCl-Stressed	GK19	Simian 3
0	0.26296	0.20562
75	0.32	0.22436
150	0.27231	0.15728
	Feeding
NaCl-Stressed	GK19	Simian 3
0	78	136
75	76	112
150	74	96
	Scrawling
NaCl-Stressed	GK19	Simian 3
0	112	62
75	112	68
150	132	106
	Resting
NaCl-Stressed	GK19	Simian 3
0	162	158
75	160	178
150	140	152
	Spining down
NaCl-Stressed	GK19	Simian 3
0	2	0
75	6	0
150	4	0
